# Supplementary material for: A laboratory framework for ongoing optimization of amplification-based genomic surveillance programs
Source: Microbiol Spectr. 2023 Nov 15;11(6):e02202-23. doi: 10.1128/spectrum.02202-23 (PMC10715188; doi:10.1128/spectrum.02202-23)
Supplement: Supplemental tables — Tables S1 to S5. [file spectrum.02202-23-s0004.xlsx]

## Sheet: ARTICv3 pooling
Table S1: Pooling volumes for rebalanced ARTIC v3 primers
ARTIC v3 pool1			ARTIC v3 pool2
Pool 1 primers	1 x Volume		Pool 2 primers	1x Volume
1L	1.7		2L	2
1R	1.7		2R	2
3L	1.7		4L	2.3
3R	1.7		4R	2.3
5L	3.4		6L	1.9
5R	3.4		6R	1.9
7L alt0	1.9		8L	2.4
7R alt5	1.9		8R	2.4
9L alt4	3.2		10L	2.4
9R alt2	3.2		10R	2.4
11L	1.8		12L	4.4
11R	1.8		12R	4.4
13L	2.2		14L alt4	1.4
13R	2.2		14R alt2	1.4
15L alt1	1.5		16L	2
15R alt3	1.5		16R	2
17L	3.5		18L alt2	3
17R	3.5		18R alt1	3
19L	2		20L	2.5
19R	2		20R	2.5
21L alt2	1		22L	2.4
21R alt0	1		22R	2.4
23L	3.8		24L	3.6
23R	3.8		24R	3.6
25L	1.9		26L	3
25R	1.9		26R	3
27L	1.6		28L	2.3
27R	1.6		28R	2.3
29L	2.4		30L	2
29R	2.4		30R	2
31L	2.7		32L	2
31R	2.7		32R	2
33L	2.4		34L	1.9
33R	2.4		34R	1.9
35L	1.7		36L	3.1
35R	1.7		36R	3.1
37L	1.4		38L	2.2
37R	1.4		38R	2.2
39L	1.7		40L	1.7
39R	1.7		40R	1.7
41L	1.8		42L	1.9
41R	1.8		42R	1.9
43L	1.5		44L alt3	1
43R	1.5		44R alt0	1
45L alt2	1.3		46L alt1	2
45R alt7	1.3		46R alt2	2
47L	1.4		48L	2.1
47R	1.4		48R	2.1
49L	1.5		50L	4.1
49R	1.5		50R	4.1
51L	1.7		52L	1.8
51R	1.7		52R	1.8
53L	1.5		54L	3.1
53R	1.5		54R	3.1
55L	3.2		56L	2
55R	3.2		56R	2
57L	1.6		58L	1.8
57R	1.6		58R	1.8
59L	1.5		60L	2.1
59R	1.5		60R	2.1
61L	1.7		62L	1.9
61R	1.7		62R	1.9
63L	1.9		64L	6
63R	1.9		64R	6
65L	1.8		66L	3.5
65R	1.8		66R	3.5
67L	6.2		68L	3.5
67R	6.2		68R	3.5
69L	1.7		70L	7.8
69R	1.7		70R	7.8
71L	3.1		72L	1.9
71R	3.1		72R	1.9
73L	2.1		74L	6.7
73R	2.1		74R	6.7
75L	1.5		76L alt3	1.1
75R	1.5		76R alt0	1.1
77L	1.4		78L	2.2
77R	1.4		78R	2.2
79L	1.8		80L	2.2
79R	1.8		80R	2.2
81L	2.3		82L	1.9
81R	2.3		82R	1.9
83L	1.6		84L	1.9
83R	1.6		84R	1.9
85L	2.2		86L	5.7
85R	2.2		86R	5.7
87L	1.7		88L	1.8
87R	1.7		88R	1.8
89L alt2	2.8		90L	1.9
89R alt4	2.8		90R	1.9
91L	3.9		92L	2
91R	3.9		92R	2
93L	1.4		94L	2.1
93R	1.4		94R	2.1
95L	2.4		96L	2.6
95R	2.4		96R	2.6
97L	2.3		98L	2.4
97R	2.3		98R	2.4

## Sheet: ARTICv4 pooling
Table S2: Pooling volumes for rebalanced ARTIC v4 primers
ARTIC v4 pool1			ARTIC v4 pool2
Pool 1 primers	1 x Volume in pool		Pool 2 primers	x1 Volume in pool
1L	2.3		2L	1.9
1R	2.3		2R	1.9
3L	0.6		4L	3.1
3R	0.6		4R	3.1
5L	1.9		6L	2.1
5R	1.9		6R	2.1
7L alt0	0.6		8L	10.3
7R alt5	0.6		8R	10.3
9L alt4	0.6		10L	2
9R alt2	0.6		10R	2
11L	0.6		12L	2
11R	0.6		12R	2
13L	4.1		14L alt4	2.9
13R	4.1		14R alt2	2.9
15L alt1	3.5		16L	2.1
15R alt3	3.5		16R	2.1
17L	11		18L alt2	1.8
17R	11		18R alt1	1.8
19L	2.2		20L	2.5
19R	2.2		20R	2.5
21L alt2	5.3		22L	3
21R alt0	5.3		22R	3
23L	11		24L	2.7
23R	11		24R	2.7
25L	1.9		26L	2.3
25R	1.9		26R	2.3
27L	3.8		28L	1.8
27R	3.8		28R	1.8
29L	3.1		30L	2.8
29R	3.1		30R	2.8
31L	6.4		32L	2.2
31R	6.4		32R	2.2
33L	1.8		34L	1.9
33R	1.8		34R	1.9
35L	1.7		36L	1.9
35R	1.7		36R	1.9
37L	2		38L	1.8
37R	2		38R	1.8
39L	2.1		40L	1.7
39R	2.1		40R	1.7
41L	1.8		42L	1.8
41R	1.8		42R	1.8
43L	1.8		44L alt3	1.8
43R	1.8		44R alt0	1.8
45L alt2	11		46L alt1	1.7
45R alt7	11		46R alt2	1.7
47L	2.8		48L	1.9
47R	2.8		48R	1.9
49L	3.4		50L	1.7
49R	3.4		50R	1.7
51L	3.6		52L	1.7
51R	3.6		52R	1.7
53L	0.6		54L	1.7
53R	0.6		54R	1.7
55L	2.1		56L	1.7
55R	2.1		56R	1.7
57L	2.3		58L	2
57R	2.3		58R	2
59L	2.3		60L	11
59R	2.3		60R	11
61L	1.9		62L	1.8
61R	1.9		62R	1.8
63L	1.7		64L	11
63R	1.7		64R	11
65L	2.1		66L	2.4
65R	2.1		66R	2.4
67L	2.2		68L	2
67R	2.2		68R	2
69L	2.2		70L	11
69R	2.2		70R	11
71L	2.7		72L	2.3
71R	2.7		72R	2.3
73L	6.6		74L	8.8
73R	6.6		74R	8.8
75L	2.1		76L alt3	4.6
75R	2.1		76R alt0	4.6
77L	2.2		78L	1.8
77R	2.2		78R	1.8
79L	11		80L	2.5
79R	11		80R	2.5
81L	1.9		82L	1.7
81R	1.9		82R	1.7
83L	3		84L	2.4
83R	3		84R	2.4
85L	2.4		86L	8.5
85R	2.4		86R	8.5
87L	2.2		88L	2.3
87R	2.2		88R	2.3
89L alt2	1.8		90L	11
89R alt4	1.8		90R	11
91L	4.2		92L	3.2
91R	4.2		92R	3.2
93L	1.9		94L	1.7
93R	1.9		94R	1.7
95L	1.8		96L	1.8
95R	1.8		96R	1.8
97L	2		98L	2.1
97R	2		98R	2.1
99L	2.1
99R	2.1

## Sheet: Midnight_v1 pooling
	Table S3: Pooling volumes for rebalanced Midnight v1 primers
	Midnight v1 primer pooling
pool	Primer	Amplicon	volume (µl)		pool	Primer	Amplicon	volume (µl)
1	SARSCoV_1200_1	1	10		2	SARSCoV_1200_2	2	40
1	SARSCoV_1200_3	3	22.94		2	SARSCoV_1200_4	4	12
1	SARSCoV_1200_5	5	11		2	SARSCoV_1200_6	6	40
1	SARSCoV_1200_7	7	15.29		2	SARSCoV_1200_8	8	35.38
1	SARSCoV_1200_9	9	16.7		2	SARSCoV_1200_10	10	8.91
1	SARSCoV_1200_11	11	10		2	SARSCoV_1200_12	12	10
1	SARSCoV_1200_13	13	10		2	SARSCoV_1200_14	14	10
1	SARSCoV_1200_15	15	22.95		2	SARSCoV_1200_16	16	18.23
1	SARSCoV_1200_17	17	10.27		2	SARSCoV_1200_18	18	33.12
1	SARSCoV_1200_19	19	10		2	SARSCoV_1200_20	20	34
1	SARSCoV_1200_21	21	22.92		2	SARSCoV_1200_22	22	50
1	SARSCoV_1200_23	23	40		2	SARSCoV_1200_24	24	22.22
1	SARSCoV_1200_25	25	10		2	SARSCoV_1200_26	26	10
1	SARSCoV_1200_27	27	40		2	SARSCoV_1200_28	28	7.92
1	SARSCoV_1200_29	29	12.53

## Sheet: CIDoMi pooling
	Table S4: Pooling volumes for rebalanced CIDoMI primers
	CIDoMI primer pooling
pool	Primer	Volume uL (Forward)	Volume uL (Reverse)	Total Volume (uL)		pool	Primer	Volume uL (Forward)	Volume uL (Reverse)	Total Volume (uL)
1	omi_v5_INSERT_1	25	25	50		2	omi_v5_INSERT_2	10	10	20
1	omi_v5_INSERT_3	25	25	50		2	omi_v5_INSERT_4	7.5	7.5	15
1	omi_v5_INSERT_5	10	10	20		2	omi_v5_INSERT_6	17.5	17.5	35
1	omi_v5_INSERT_7	10	10	20		2	omi_v5_INSERT_8	10	10	20
1	omi_v5_INSERT_9	25	25	50		2	omi_v5_INSERT_10	25	25	50
1	omi_v5_INSERT_11	10	10	20		2	omi_v5_INSERT_12	10	10	20
1	omi_v5_INSERT_13	10	10	20		2	omi_v5_INSERT_14	10	10	20
1	omi_v5_INSERT_15	10	10	20		2	omi_v5_INSERT_16	10	10	20
1	omi_v5_INSERT_17	10	10	20		2	omi_v5_INSERT_18	10	10	20
1	omi_v5_INSERT_19	10	10	20		2	omi_v5_INSERT_20	10	10	20
1	omi_v5_INSERT_21	10	10	20		2	omi_v5_INSERT_22	17.5	17.5	35
1	omi_v5_INSERT_23	10	10	20		2	omi_v5_INSERT_24	25	25	50
1	omi_v5_INSERT_25	10	10	20		2	omi_v5_INSERT_26	17.5	17.5	35
1	omi_v5_INSERT_27	10	10	20		2	omi_v5_INSERT_28	10	10	20

## Sheet: CIDoMi primer sequences
Table S5: CIDoMI primer sequences for whole genome sequencing of SARS-CoV-2
Primer Name	Pool	Sequence
omi_v5_1_LEFT	1	TGTTCTCTAAACGAACTTTAAAATCTGTGT
omi_v5_1_RIGHT	1	TCTGCCATGAAGTTTCACCACA
omi_v5_2_LEFT	2	AGCTTGATGGCTTTATGGGTAGA
omi_v5_2_RIGHT	2	AGAGTCAGCACACAAAGCCAAA
omi_v5_3_LEFT	1	GAGTTTCTTAGAGACGGTTGGGA
omi_v5_3_RIGHT	1	AGCTTCTTCCACAATGTCTGCA
omi_v5_4_LEFT	2	GGCAGTGAGGACAATCAGACAA
omi_v5_4_RIGHT	2	AGTTTCCACACAGACAGGCATT
omi_v5_5_LEFT	1	GTAGAGGAGGCAAAGACAGTGC
omi_v5_5_RIGHT	1	ACACACCACGTTCAAGACTCTT
omi_v5_6_LEFT	2	TGTGCACTTATCTTAGCCTACTGT
omi_v5_6_RIGHT	2	TAGATCTGTGTGGCCAACCTCT
omi_v5_7_LEFT	1	TCTTGCCTGCGAAGATCTAAAAC
omi_v5_7_RIGHT	1	GTTTGCAAAAGCCTTTACCTCCA
omi_v5_8_LEFT	2	TGTGCATGTTGTAGACGGTTGT
omi_v5_8_RIGHT	2	TGTTTAGACATGACATGAACAGGTG
omi_v5_9_LEFT	1	ACAAAGATAGCACTTAAGGGTGGT
omi_v5_9_RIGHT	1	AGAACCAATAGAAATGCTTTGTGGA
omi_v5_10_LEFT	2	CTCATTCTTACCTGGTGTTTATTCTGT
omi_v5_10_RIGHT	2	TCAACATGGTCTTGTGTTAGAGGT
omi_v5_11_LEFT	1	TTTAGCTTGGTTGTACGCTGCT
omi_v5_11_RIGHT	1	ACAGTGGCTACTTTGATACAAGGT
omi_v5_12_LEFT	2	CCGCTACTTTAGACTGACTCTTGG
omi_v5_12_RIGHT	2	CCTACAAGGTGGTTCCAGTTCTG
omi_v5_13_LEFT	1	GCACTGATGACAATGCGTTAGC
omi_v5_13_RIGHT	1	TACACGTTCACCTAAGTTGGCG
omi_v5_14_LEFT	2	ATGGCAGACCTCGTCTATGCTT
omi_v5_14_RIGHT	2	TGCGAAAAGTGCATCTTGATCC
omi_v5_15_LEFT	1	TGATTGTTACGATGGTGGCTGT
omi_v5_15_RIGHT	1	TGAAAGACATCAGCATACTCCTGA
omi_v5_16_LEFT	2	GGCCGGCTGTTTTGTAGATGAT
omi_v5_16_RIGHT	2	ATGCGAGCAGAAGGGTAGTAGA
omi_v5_17_LEFT	1	ACTGGCTTATACCCAACACTCAA
omi_v5_17_RIGHT	1	AGGTCATGTCCTTAGGTATGCCA
omi_v5_18_LEFT	2	CACGTAGGAATGTGGCAACTTT
omi_v5_18_RIGHT	2	AGCAGGATATCTATCGACATTGCA
omi_v5_19_LEFT	1	GATGCACAGCCTTGTAGTGACA
omi_v5_19_RIGHT	1	TCAATTTCCATTTGACTCCTGGGT
omi_v5_20_LEFT	2	TGGAGAAGCCGTAAAAACACAGT
omi_v5_20_RIGHT	2	ACCATCTATTTGTTCGCGTGGT
omi_v5_21_LEFT	1	TGGAGGTTCCGTGGCTATAAAG
omi_v5_21_RIGHT	1	ACCCACATAATAAGCTGCAGCA
omi_v5_22_LEFT	2	GGACCTTGAAGGAAAACAGGGT
omi_v5_22_LEFTv2	2	GCCTTTTCTTATGGACCTTGAAGG (primer updated to replace omi_v5_22_LEFT to accommodate XBB.1.5 mutation)
omi_v5_22_RIGHT	2	CTCAAGTGTCTGTGGATCACGG
omi_v5_23_LEFT	1	TCAATGGTTTAACAGGCACAGGT
omi_v5_23_RIGHT	1	TGCTGTGGAAGAAAGTGAGTCT
omi_v5_24_LEFT	2	CAGGTGCTGCATTACAAATACCA
omi_v5_24_RIGHT	2	AGCATCCTTGATTTCACCTTGCT
omi_v5_25_LEFT	1	GGCTGTTGTTCTTGTGGATCCT
omi_v5_25_RIGHT	1	TGCCATGGCTAAAATTAAAGTTCCA
omi_v5_26_LEFT	2	TGTGTGCGTACTGCTGCAATAT
omi_v5_26_RIGHT	2	CGTCAGGACAAGCAAAAGCAAA
omi_v5_27_LEFT	1	TCGCTACTTGTGAGCTTTATCACT
omi_v5_27_RIGHT	1	CTTCTGGCCCAGTTCCTAGGTA
omi_v5_28_LEFT	2	CGAGGACAAGGCGTTCCAATTA
omi_v5_28_RIGHT	2	GTCCTCCCTAATGTTACACACTGA
